# Supplementary material for: Combinatory FK506 and Minocycline Treatment Alleviates Prion-Induced Neurodegenerative Events via Caspase-Mediated MAPK-NRF2 Pathway
Source: Int J Mol Sci. 2019 Mar 6;20(5):1144. doi: 10.3390/ijms20051144 (PMC6429086; doi:10.3390/ijms20051144)
Supplement: Supplementary file 1 [file ijms-20-01144-s001.zip]

Archive with 13 entries (12 files):
- ijms-435566-suplementary/
- ijms-435566-suplementary/Supplementary-Video-No-1-Normal-Animal.mp4
- ijms-435566-suplementary/Supplementary-Video-No-10-Prion-Vehicle-NOF on 100th day.mp4
- ijms-435566-suplementary/Supplementary-Video-No-11-Prion-FK506+Minocycline-NOF on 100th day.mp4
- ijms-435566-suplementary/Supplementary-Video-No-12-No-Prion-Vehicle-NOF on 100th day.mp4
- ijms-435566-suplementary/Supplementary-Video-No-2-Clinical-Signs-of-Stage-1.mp4
- ijms-435566-suplementary/Supplementary-Video-No-3-Clinical-Signs-of-Stage-2.mp4
- ijms-435566-suplementary/Supplementary-Video-No-4-Clinical-Signs-of-Stage-3.mp4
- ijms-435566-suplementary/Supplementary-Video-No-5-Clinical-Signs-of-Stage-4.mp4
- ijms-435566-suplementary/Supplementary-Video-No-6-Clinical-Signs-of-Stage-5.mp4
- ijms-435566-suplementary/Supplementary-Video-No-7-Prion-Vehicle-on-100th-day.mp4
- ijms-435566-suplementary/Supplementary-Video-No-8-Prion-FK506-Minocycline-on-100th-day.mp4
- ijms-435566-suplementary/Supplementary-Video-No-9-No-Prion-Vehicle-on-100th-day.mp4
